# Supplementary material for: MCL1 modulates mTORC1 signaling to promote bioenergetics and tumorigenesis
Source: Nat Commun. 2025 Dec 1;16:10841. doi: 10.1038/s41467-025-66831-4 (PMC12673096; doi:10.1038/s41467-025-66831-4)
Supplement: Supplementary file 4 — Source Data [file 41467_2025_66831_MOESM4_ESM.xlsx]

## Sheet: Fig. 1F
Case number	age	site	Diagnosis	Mcl1 score	pERK score	pS6 score
1	80	head	PM	5	2	2
2	37	trunc	PM	2	0	0
3	87	leg	PM	5	0	1
4	79	leg	PM	2	0	0
5	60	skin	Met	4	5	4
6	72	trunc	PM	4	0	1
7	85	foot	PM	5	0	2
8	65	trunc	PM	4	4	3
9	63	trunc	PM	5	2	2
10	40	trunc	AN	2	0
11	48	trunc	PM	2	0	2
12	77	L-nodes	Met	4	5
13	53	trunc	BN	2	2
14	77	foot	PM	5	0
15	69	trunc	PM	4	0
16	45	leg	PM	3	0	1
17	43	foot	BN	0	0
18	34	trunc	AN	0	0
19	39	trunc	BN	0	0
20	47	nipple	PM	5	0
21	83	trunc	PM	0	4	2
22	45	head	BN	0	0
23	50	trunc	PM	2	5	3
24	69	arm	cgBN	0	0	0
25	79	leg	PM	4	2	4
26	80	SnLnode	Met	4	2
27	76	head	PM	3	3	3
28	25	brain	Met	5	2	3
29	35	foot	PM	5	4	4
30	52	trunc	PM	4	0	3
31	32	Skin,trunc	Met	2	0	2
32	15	foot	BN	4	0
33	39	tigh	PM	4	0
34	88	arm	PM	5	0
35	82	trunc	PM	4	4	2
36	73	trunc	PM	2	0
37	49	arm	PM	4	0
38	46	trunc	PM	4	0
39	39	trunc	PM	2	0
40	39	trunc	PM	2	0	2
41	40	Skin,thigh	Met	3	1	3
42	88	arm	PM	2	4
43	50	brain	Met	4	0	4
44	82	Head	PM	3	3	1
45	62	Neck	PM	3	4	1
46	45	Head	PM	0	1	2
47	77	Trunc	PM	1	2	4
48	57	Trunc	PM	1	1	2
49	77	Head	PM	3	3	1
50	39	Neck	PM	3	3	1
51	81	Trunc	PM	0	0	0
52	68	Anal canal	Met	3	3	1
53	73	Trunc	PM	1	1	0
54	53	Trunc	PM	1	2
55	64	head	Met	1	1	1
56	80	L.Node	Met	0	0
57	36	trunc	BN	0	0
58	50	leg	BN	0	0
59	30	tigh	BN	0	0
60	41	trunc	AN	0	0
61	46	trunc	AN	0	0
62	65	trunc	AN	0	1
PM= primary melanoma; Met= metastasis BN= Benign nevus cgBN =congenitus Benign Nevus AN =Atypical nevus
N.B. In some samples, examination of pS6 levels was not possible due to unavailability of enough tissue samples.

## Sheet: Fig. 3A
OCR
Time (Minutes	scr Replicate# 1	scr Replicate# 2	scr Replicate# 3	shMCL1 Replicate# 1	shMCL1 Replicate#2	shMCL1 Replicate# 3	shBcl2 Replicate#1	shBcl2 Replicate# 2	shBcl-2 Replicate#3	shBcl-xL Replicate#1	shBcl-xL Replicate#2	shBcl-xL Replicate#3
1.54888	36.9348	38.2264	37.3396	10.1695	7.9635	9.96721	30.981	25.6066	31.8987	34.8529	31.339	31.3216
8.40561	37.8045	40.8799	35.3281	10.5497	8.04823	10.0125	32.4452	27.8964	33.2842	35.5145	31.4134	33.1356
15.2411	37.9685	41.7347	36.1349	10.6891	8.14844	10.145	33.0823	29.0385	33.2215	36.106	31.4802	32.4736
22.1759	13.8344	16.0039	12.56	3.77908	3.084	3.7298	13.5002	11.5941	14.4735	14.0933	12.3953	12.6748
29.0237	13.282	15.039	12.1514	3.87833	3.30965	3.66833	12.958	11.2231	13.1719	13.9673	11.438	12.4445
35.8707	12.6297	14.6858	12.0034	3.93085	3.45952	3.58934	12.1665	10.9643	12.2451	13.5005	11.1273	12.2102
42.8029	69.6325	74.3412	53.6457	16.1844	16.3843	15.9793	64.0695	59.1904	48.0513	79.7653	64.868	69.9592
49.6514	56.3795	58.599	47.6406	13.4326	15.0304	13.7398	56.2763	54.0594	36.2392	71.7856	55.6457	63.7766
56.5043	53.9325	56.2532	44.3738	11.7027	14.8125	12.4058	54.2668	51.3475	33.5734	67.0729	52.4845	59.8399
63.4439	9.11705	10.3313	7.98252	2.80057	2.82409	3.14244	7.28087	6.61772	8.17961	8.8015	9.42707	7.60885
70.3057	7.96458	8.99334	7.04984	2.70252	2.47861	2.71812	6.67914	5.7987	6.66357	8.3866	6.82754	7.27138
77.1572	7.33606	8.22158	6.94793	2.59625	2.4053	2.54065	6.2415	5.5462	6.0332	7.84405	6.3408	6.84897

## Sheet: Fig. 3B
	scr	shMCL1	shBcl-2	shBcl-xL
Replicate #1	30.63	8.09	26.84	25.14
Replicate #2	33.51	5.74	23.49	25.62
Replicate #3	29.19	7.6	27.19	20.99

## Sheet: Fig. 3C
	scr	shMCL1	shBcl-2	shBcl-xL
Replicate #1	62.3	13.59	57.83	71.92
Replicate #2	66.12	13.98	53.64	58.53
Replicate #3	46.7	13.44	42.02	63.11

## Sheet: Fig. 3D
ECAR
Time (Minutes	scr Replicate# 1	scr Replicate# 2	scr Replicate# 3	shMCL1 Replicate# 1	shMCL1 Replicate#2	shMCL1 Replicate# 3	shBcl2 Replicate#1	shBcl2 Replicate# 2	shBcl-2 Replicate#3	shBcl-xL Replicate#1	shBcl-xL Replicate#2	shBcl-xL Replicate#3
1.54888	8.82736	9.46558	7.97678	2.60837	2.06394	2.45458	9.97895	8.04877	6.28449	11.3014	9.01817	9.9334
8.40561	8.54924	9.3624	7.66175	2.60927	1.99628	2.3993	9.95325	7.68717	6.71246	10.7735	8.60341	9.51248
15.2411	8.34621	9.42061	7.55461	2.55999	1.95804	2.34385	9.93604	7.57223	6.90855	10.5907	8.46217	9.25759
22.1759	12.3776	14.4803	11.7356	4.73806	3.64988	4.32179	14.8662	11.9068	11.3392	16.5627	13.5254	15.3542
29.0237	12.572	15.0803	12.0785	4.80554	3.82683	4.5042	14.696	12.1915	11.0404	17.0166	13.6188	15.4978
35.8707	12.6036	15.4409	12.5806	4.75018	3.77463	4.50311	14.8057	12.1324	10.9663	16.9559	13.6941	15.6434
42.8029	13.0446	15.2171	12.1105	4.73574	3.75959	4.39871	12.8015	10.2745	9.44191	15.7321	12.7719	13.9019
49.6514	12.4263	14.5126	11.5317	5.13192	4.2201	4.93961	12.0992	10.4222	9.24861	15.1177	12.0369	13.6762
56.5043	12.265	14.3571	11.67	5.24431	4.30167	5.01767	11.7173	10.2069	9.09199	14.7716	11.8564	13.5205
63.4439	12.9169	15.1038	11.7865	5.21079	3.99676	4.69072	13.4327	10.5022	10.6393	14.8508	12.3803	13.4656
70.3057	12.3086	14.6192	11.4046	5.21893	4.13717	4.8884	12.7715	9.97935	9.82148	14.5934	11.9585	13.1989
77.1572	12.1771	14.6271	11.7465	5.19963	4.14293	4.92652	12.642	9.72555	9.58118	14.3428	11.8319	12.951

## Sheet: Fig.3 E
	scr	shMCL1	shBcl-2	shBcl-xL
Replicate #1	72.61	23.55	91.41	73.08
Replicate #2	74.42	17.82	69.66	74.47
Replicate #3	68.75	21.8	75.99	62.95

## Sheet: Fig. 3F
	scr	shMCL1	sh-Bcl-xL	shBcl-2
Replicate #1	41.3702	8.92468	34.5068	48.4774
Replicate #2	61.8713	7.74977	37.4899	49.9105
Replicate #3	51.0779	7.61463	40.4411	51.4011

## Sheet: Fig. 3G
	scr	shMCL1	sh-Bcl-xL	shBcl-2
Replicate #1	34.5763	10.151	21.9381	29.7172
Replicate #2	37.4923	9.10254	26.3913	27.6441
Replicate #3	35.0874	7.99793	23.5227	30.3103

## Sheet: Fig. 3H
	Scr	shMCL1
Replicate #1	0.0259737	0.019375
Replicate #2	0.029524	0.0201666
Replicate #3	0.0248402	0.0138859

## Sheet: Fig. 3J
	Scr	shMCL1
Mouse #1	21.61	2.1
Mouse #2	26.05	5.76
Mouse #3	24.38	6.67

[truncated: 76 more sheets: Fig. 3K, Fig, 3L, Fig. 3M, Fig. 3O, Fig. 3P, Fig. 4A, Fig.4B, Fig.4C, Fig. 5A, Fig. 5B, Fig.5C, Fig. 5D, Fig. 5E, Fig. 5F, Fig. 6A, Fig. 6B, Fig. 6C, Fig. 6D, Fig. 6E, Fig. 6F …]
